# Supplementary material for: The effects of extended photoperiod and warmth on hair growth in ponies and horses at different times of year
Source: PLoS One. 2020 Jan 14;15(1):e0227115. doi: 10.1371/journal.pone.0227115 (PMC6959597; doi:10.1371/journal.pone.0227115)
Supplement: S2 Tables — Data include hair length, hair weight and coat scores for all individuals from study 2. (XLSX) [file pone.0227115.s002.xlsx]

## Sheet: Hair Length
Single hair length (mm)					M = Mare		G = Gelding
	Treatment Horses			Treatment Ponies			Control Horses			Control Ponies
Date	Alfie (G)	Levi (G)	Shadow (M)	Yogi (G)	Jasper (G)	Bella (M)	Jack (G)	Elmo (G)	Bobby (G)	Sunny (G)	Angel (M)	Holly (M)
2017-07-21	10	9	8	6	9	7	10	13	15	10	11	8
2017-07-21	11	10	10	7	10	9	10	13	15	8	12	9
2017-07-21	11	10	8	7	9	9	9	13	15	9	11	9
2017-07-21	11	9	8	8	11	9	10	14	15	9	8	9
2017-07-21	10	9	9	7	9	9	9	14	15	9	10	7
2017-07-21	10	9	8	8	10	8	10	10	15	8	11	7
2017-07-21	10	8	8	8	10	6	9	12	11	10	11	7
2017-07-21	10	8	7	7	10	9	10	11	13	10	10	7
2017-07-21	10	10	8	8	10	10	8	11	13	10	10	7
2017-07-21	11	10	8	8	10	9	10	12	15	8	11	8
Average	10.4	9.2	8.2	7.4	9.8	8.5	9.5	12.3	14.2	9.1	10.5	7.8
2017-08-04	10	9	10	7	9	9	10	12	14	9	10	9
2017-08-04	10	9	9	7	7	8	9	12	16	8	10	9
2017-08-04	9	10	10	6	10	6	11	13	16	8	9	8
2017-08-04	10	10	10	7	9	9	10	13	14	9	9	8
2017-08-04	9	10	8	10	10	9	12	13	15	9	10	9
2017-08-04	10	10	8	6	11	9	11	11	14	9	10	9
2017-08-04	9	11	10	5	9	8	13	12	15	10	10	9
2017-08-04	9	10	8	7	9	8	11	12	15	8	10	8
2017-08-04	10	10	9	7	11	9	12	13	15	7	9	9
2017-08-04	9	9	10	7	11	12	15	13	14	8	12	8
Average	9.5	9.8	9.2	6.9	9.6	8.7	11.4	12.4	14.8	8.5	9.9	8.6
2017-08-18	10	9	9	11	11	8	8	14	16	9	14	10
2017-08-18	11	8	8	9	9	10	10	11	14	10	11	8
2017-08-18	11	11	8	12	9	12	9	14	15	9	11	8
2017-08-18	10	10	9	10	8	12	10	11	16	10	12	8
2017-08-18	11	10	9	11	8	11	9	15	11	11	10	10
2017-08-18	10	10	9	10	11	12	9	13	13	10	9	8
2017-08-18	11	9	9	9	11	14	9	12	10	7	10	10
2017-08-18	10	10	8	8	7	14	10	13	12	11	12	7
2017-08-18	10	10	9	10	10	14	10	15	11	9	11	7
2017-08-18	10	10	9	11	10	14	9	13	16	11	13	8
Average	10.4	9.7	8.7	10.1	9.4	12.1	9.3	13.1	13.4	9.7	11.3	8.4
2017-08-31	10	10	8	11	10	15	9	14	15	8	15	10
2017-08-31	11	12	8	13	11	14	10	13	14	9	15	11
2017-08-31	11	12	7	13	15	11	10	12	13	9	16	13
2017-08-31	11	11	8	12	15	12	10	13	15	8	11	15
2017-08-31	11	11	8	11	12	12	14	12	14	8	15	10
2017-08-31	11	13	8	12	12	17	14	13	17	10	10	12
2017-08-31	12	11	9	13	9	15	10	12	18	12	15	12
2017-08-31	12	11	8	13	10	12	11	12	15	11	14	12
2017-08-31	11	10	7	13	10	16	8	10	13	11	10	10
2017-08-31	11	11	7	14	10	13	10	13	16	11	13	11
Average	11.1	11.2	7.8	12.5	11.4	13.7	10.6	12.4	15	9.7	13.4	11.6
2017-09-14	11	11	9	16	16	15	15	17	16	11	16	15
2017-09-14	11	11	8	15	15	14	16	15	18	13	19	16
2017-09-14	12	10	7	13	15	15	14	16	14	15	16	16
2017-09-14	10	11	10	14	11	14	15	13	14	13	15	16
2017-09-14	10	12	10	15	16	15	13	14	13	11	18	15
2017-09-14	10	13	9	14	17	16	15	14	13	12	20	12
2017-09-14	10	12	9	13	12	14	12	13	14	15	16	13
2017-09-14	12	10	10	15	15	16	14	17	15	10	18	14
2017-09-14	12	10	10	16	12	16	15	14	15	13	17	15
2017-09-14	11	12	10	13	14	15	15	16	15	16	17	12
Average	10.9	11.2	9.2	14.4	14.3	15	14.4	14.9	14.7	12.9	17.2	14.4
2017-09-29	15	10	13	20	18	19	17	19	18	17	23	21
2017-09-29	15	11	14	18	20	16	19	18	19	16	22	20
2017-09-29	15	12	14	17	16	19	20	20	21	16	18	20
2017-09-29	12	12	13	16	18	24	20	19	23	20	22	20
2017-09-29	16	15	14	20	16	21	20	18	19	18	23	20
2017-09-29	16	12	11	21	16	21	20	20	22	19	23	18
2017-09-29	17	12	13	18	13	18	20	19	20	14	22	18
2017-09-29	15	13	13	18	15	20	19	22	20	15	22	17
2017-09-29	13	11	12	20	15	20	17	20	23	15	22	19
2017-09-29	14	13	13	20	16	20	20	21	23	15	19	22
Average	14.8	12.1	13	18.8	16.3	19.8	19.2	19.6	20.8	16.5	21.6	19.5
2017-10-13	17	12	17	24	23	26	27	21	27	22	27	23
2017-10-13	20	13	16	24	24	25	25	25	27	21	28	23
2017-10-13	16	12	17	25	22	25	26	20	27	23	26	25
2017-10-13	16	12	15	25	23	25	26	22	27	24	26	26
2017-10-13	18	12	16	21	22	28	25	21	26	24	27	25
2017-10-13	15	15	17	23	23	23	27	23	24	22	28	25
2017-10-13	17	16	16	25	22	23	25	24	25	22	25	24
2017-10-13	18	15	16	23	23	24	26	25	26	23	30	26
2017-10-13	18	12	14	23	24	24	23	23	23	22	30	25
2017-10-13	18	13	16	23	24	20	25	22	26	21	27	20
Average	17.3	13.2	16	23.6	23	24.3	25.5	22.6	25.8	22.4	27.4	24.2
2017-10-26	19	14	16	23	28	29	28	29	26	25	26	25
2017-10-26	17	15	17	23	28	27	28	29	26	25	26	26
2017-10-26	20	14	17	22	27	24	28	27	28	25	26	29
2017-10-26	17	14	17	21	30	27	30	26	27	25	30	27
2017-10-26	18	16	15	23	28	27	30	26	26	26	26	26
2017-10-26	20	14	16	23	22	24	27	26	30	26	29	27
2017-10-26	20	12	17	24	26	25	27	26	29	26	29	25
2017-10-26	21	13	17	26	30	27	29	30	29	30	31	25
2017-10-26	18	15	18	24	26	25	24	25	30	27	30	26
2017-10-26	19	14	17	23	30	30	30	35	27	24	28	25
Average	18.9	14.1	16.7	23.2	27.5	26.5	28.1	27.9	27.8	25.9	28.1	26.1

## Sheet: Hair Weight
Weight of 10 hairs (µg)				M = Mare		G = Gelding
	Treatment Horses			Treatment Ponies			Control Horses			Control Ponies
Date	Alfie (G)	Levi (G)	Shadow (M)	Yogi (G)	Jasper (G)	Bella (M)	Jack (G)	Elmo (G)	Bobby (G)	Sunny (G)	Angel (M)	Holly (M)
2017-07-21	332.2	282.7	124.3	202.9	315.4	270.6	285.6	605.8	659.3	282.8	360.3	307.8
2017-08-04	303.9	261.6	153.5	175.2	346.2	311.1	371.9	636.6	690.9	332.9	396.2	341.8
2017-08-18	376.1	350.1	163.9	317.3	244.8	382.1	272	647.3	755.7	334.8	388.5	357.8
2017-08-31	365.3	285.5	228.9	358.4	433.1	322.3	245.1	529.1	668.5	329.7	459.2	370.6
2017-09-14	270.6	381.9	209.7	293.9	324.9	284.1	438.2	600.3	605.1	343.9	496.4	488.2
2017-09-29	406.3	408.5	334.1	388.4	569.2	566.9	553.9	609.5	1031.1	489.1	822.5	599.9
2017-10-13	479.7	363.4	358.7	525.3	598.4	597	678.2	1212.1	1023.5	828.4	1116.1	799.6
2017-10-26	577	381.5	338.7	419.9	810.1	752.2	825.6	1156.9	1182.5	760.1	954.2	887.5

## Sheet: Coat Scores
Coat scores			M = Mare		G = Gelding
			1 = Full Summer Coat			5 = Full Winter Coat
	Treatment Horses			Treatment Ponies			Control Horses			Control Ponies
Date	Alfie (G)	Levi (G)	Shadow (M)	Yogi (G)	Jasper (G)	Bella (M)	Jack (G)	Elmo (G)	Bobby (G)	Sunny (G)	Angel (M)	Holly (M)
2017-07-21	1	1	1	1	1	1	1	1.5	2	1	1	1
2017-08-04	1	1	1	1	1	1.5	1	1.5	2	1.25	1	1
2017-08-18	1	1	1	1	1.25	2	1.25	1.75	2	1.25	1.25	1.5
2017-08-31	1	1	1.25	1.25	1.5	2	1.5	1.75	2	1.75	1.5	1.75
2017-09-14	1	1	1.5	1.75	2	2.25	2	2.25	2.75	2	2.5	2.5
2017-09-29	1	1	1.5	1.75	2	2.5	2.5	2.25	2.25	2.25	2.75	2.5
2017-10-13	1	1	1.5	2.25	2	3.25	2.5	3	3	2.75	3.25	3
2017-10-26	1.5	1	1.5	2.25	2.75	4	3	3	3.5	3.5	3.5	3.5
