# Supplementary material for: The effects of extended photoperiod and warmth on hair growth in ponies and horses at different times of year
Source: PLoS One. 2020 Jan 14;15(1):e0227115. doi: 10.1371/journal.pone.0227115 (PMC6959597; doi:10.1371/journal.pone.0227115)
Supplement: S3 Tables — Data include hair length, hair weight, coat scores and shedding scores for all individuals from study 3. (XLSX) [file pone.0227115.s003.xlsx]

## Sheet: Hair Length
Single hair length (mm)			PM = Pregnant Mare		F = Filly		G = Gelding
	Treatment Horses					Control Horses
Date	Betty (PM)	Bianca (PM)	Brownie (PM)	Haiti (F)	Charlie (G)	Ebony (PM)	Lux (PM)	Moon (PM)	Helvi (F)	Daigan (G)
2017-11-28	26	27	25	37	24	18	25	26	25	25
2017-11-28	32	25	30	36	26	22	25	25	26	25
2017-11-28	29	25	24	36	29	21	24	27	28	25
2017-11-28	28	25	27	31	23	19	28	27	29	25
2017-11-28	26	27	31	36	25	21	28	25	28	26
2017-11-28	26	25	31	35	23	24	26	30	29	25
2017-11-28	29	32	27	38	24	21	25	30	27	25
2017-11-28	26	28	26	35	22	23	28	25	28	25
2017-11-28	28	29	31	30	24	21	25	25	33	25
2017-11-28	27	30	31	35	20	20	27	28	27	24
Average	27.7	27.3	28.3	34.9	24	21	26.1	26.8	28	25
2017-12-09	28	27	30	38	25	26	28	31	28	25
2017-12-09	26	27	31	39	26	25	28	30	30	25
2017-12-09	27	22	35	37	24	26	27	24	32	27
2017-12-09	26	27	37	36	23	27	30	23	31	27
2017-12-09	27	27	35	32	23	27	25	24	30	25
2017-12-09	23	22	37	36	23	27	27	27	33	27
2017-12-09	22	23	35	33	24	27	29	24	28	26
2017-12-09	27	25	30	36	25	26	25	27	31	26
2017-12-09	27	23	29	31	24	26	27	20	31	26
2017-12-09	27	23	33	32	22	26	26	24	30	28
Average	26	24.6	33.2	35	23.9	26.3	27.2	25.4	30.4	26.2
2017-12-23	28	25	35	30	27	28	30	32	32	25
2017-12-23	27	28	34	38	21	23	30	28	27	26
2017-12-23	27	23	32	32	22	23	29	27	33	25
2017-12-23	27	23	33	41	22	25	27	30	35	24
2017-12-23	25	28	31	37	24	25	31	30	31	26
2017-12-23	26	21	32	39	27	24	30	30	33	24
2017-12-23	26	23	32	38	26	27	27	30	32	28
2017-12-23	27	25	33	30	22	27	27	29	30	25
2017-12-23	27	29	35	30	23	28	29	27	22	25
2017-12-23	28	23	33	28	23	24	27	28	21	27
Average	26.8	24.8	33	34.3	23.7	25.4	28.7	29.1	29.6	25.5
2018-01-07	30	25	32	32	22	20	26	25	28	30
2018-01-07	30	26	34	34	20	23	26	29	23	25
2018-01-07	27	25	32	28	22	22	25	26	32	27
2018-01-07	32	26	32	31	21	26	29	24	30	26
2018-01-07	30	25	31	27	23	22	24	25	28	26
2018-01-07	30	24	35	25	25	23	29	27	25	27
2018-01-07	29	23	35	28	27	27	26	29	28	25
2018-01-07	28	21	33	29	26	26	26	25	27	28
2018-01-07	29	26	36	31	25	27	26	26	28	25
2018-01-07	30	25	35	27	22	25	26	29	31	25
Average	29.5	24.6	33.5	29.2	23.3	24.1	26.3	26.5	28	26.4
2018-01-22	27	21	25	30	22	24	27	25	28	25
2018-01-22	26	21	30	32	21	26	26	27	27	24
2018-01-22	26	22	28.3	27	23	27	26	25	24	26
2018-01-22	26	19	30	29	22	26	28	30	26	25
2018-01-22	25	20	31	27	22	25	26	25	26	24
2018-01-22	25	20	28	27	22	24	29	25	21	23
2018-01-22	26	21	26	30	21	23	26	25	26	21
2018-01-22	26	22	30	27	22	25	28	28	19	26
2018-01-22	27	21	29	30	20	31	25	29	21	21
2018-01-22	26	21	33	25	22	28	28	29	26	25
Average	26	20.8	29.03	28.4	21.7	25.9	26.9	26.8	24.4	24
2018-02-06	31	13	21	38	49	39	24	55	55	32
2018-02-06	29	17	22	48	51	40	27	50	48	30
2018-02-06	27	16	21	34	52	32	32	50	52	31
2018-02-06	34	15	21	42	49	32	27	61	44	32
2018-02-06	35	16	21	50	45	35	24	55	49	31
2018-02-06	34	15	26	35	44	35	25	45	48	29
2018-02-06	33	16	25	37	37	30	29	54	49	31
2018-02-06	32	16	26	46	45	37	28	50	49	30
2018-02-06	35	17	23	44	44	31	20	49	47	30
2018-02-06	33	16	24	49	40	32	26	51	46	29
Average	32.3	15.7	23	42.3	45.6	34.3	26.2	52	48.7	30.5
2018-02-17	31	20	29	39	34	39	32	43	65	36
2018-02-17	35	17	27	41	34	36	30	47	64	40
2018-02-17	34	19	28	37	37	35	31	46	45	40
2018-02-17	35	19	29	39	36	32	30	43	45	40
2018-02-17	35	17	29	38	33	36	30	52	47	41
2018-02-17	32	22	28	38	36	35	30	52	50	34
2018-02-17	33	17	29	35	36	36	29	48	55	37
2018-02-17	32	22	30	39	44	34	31	52	46	32
2018-02-17	32	18	28	37	38	35	30	47	50	36
2018-02-17	31	18	29	41	35	33	30	54	51	34
Average	33	18.9	28.6	38.4	36.3	35.1	30.3	48.4	51.8	37
2018-03-04	25	17	22	26	24	30	27	49	39	23
2018-03-04	27	18	22	30	31	36	27	48	40	25
2018-03-04	27	15	22	28	26	34	25	49	37	24
2018-03-04	26	18	21	29	31	32	26	35	45	23
2018-03-04	25	17	19	27	37	35	25	36	44	25
2018-03-04	28	14	22	30	33	30	27	35	35	25
2018-03-04	26	20	21	28	29	33	27	41	37	21
2018-03-04	27	17	22	27	25	34	28	47	37	25
2018-03-04	25	16	20	28	27	35	24	45	42	24
2018-03-04	27	17	22	30	26	33	27	46	43	24
Average	26.3	16.9	21.3	28.3	28.9	33.2	26.3	43.1	39.9	23.9

## Sheet: Hair Weight
Weight of 10 hairs (µg)				PM = Pregnant Mare		F = Filly		G = Gelding
	Treatment Horses					Control Horses
Date	Betty (PM)	Bianca (PM)	Brownie (PM)	Haiti (F)	Charlie (G)	Ebony (PM)	Lux (PM)	Moon (PM)	Helvi (F)	Daigan (G)
2017-11-28	635.4	803.1	1000.8	743.9	669.7	636.7	1216.7	854.5	444.8	708.8
2017-12-09	794.9	847.5	1224.6	819.3	546.5	576.8	645.9	1147.6	903.3	747.5
2017-12-23	734.7	993.9	879.1	1042.6	846.1	631.9	737.9	943.2	952.1	769.7
2018-01-07	667.9	732.1	953.6	618.2	742.5	498.2	683.8	933.4	337.5	818.9
2018-01-22	649	455.6	685.2	508.6	835.4	578.3	739.9	835.4	527.1	547.1
2018-02-06	798.3	358.4	572.6	1499.9	1645.4	1535	1234.4	2512.6	1718.9	1219.3
2018-02-17	765.5	489.4	747.4	1556.5	2187.5	1910	1282.4	2316.9	2298.3	1891.4
2018-03-04	710.4	341.2	354.5	656.7	1110.8	736.1	615.1	1598.3	971.3	668.4

## Sheet: Coat Scores
Coat scores			PM = Pregnant Mare			F = Filly		G = Gelding
			1 = Full Summer Coat			5 = Full Winter Coat
	Treatment Horses					Control Horses
Date	Betty (PM)	Bianca (PM)	Brownie (PM)	Haiti (F)	Charlie (G)	Ebony (PM)	Lux (PM)	Moon (PM)	Helvi (F)	Daigan (G)
2017-11-28	4	4	4	4	4	4	4	4	4	4.5
2017-12-09	4	4.5	4	4.5	4.5	4.5	4	4.5	4.5	5
2017-12-23	4	4.5	4	4.5	4.5	4.5	5	5	4.5	5
2018-01-07	4	4.5	4	4.5	4.5	4.5	5	5	4.5	5
2018-01-22	4	3.5	3.5	4.5	4.5	4.5	4	5	4.5	5
2018-02-06	4	3	2.5	4.5	4.5	4.5	4	5	4.5	5
2018-02-17	4	2.5	2	4.5	4.5	4	4	4.5	4.5	5
2018-03-04	4	2	1.5	4	4	3.5	4	4	4.5	5

## Sheet: Shedding Scores
Shedding scores			PM = Pregnant Mare			F = Filly		G = Gelding
			1 = No Shedding			4 = Severe Shedding
	Treatment Horses					Control Horses
Date	Betty (PM)	Bianca (PM)	Brownie (PM)	Haiti (F)	Charlie (G)	Ebony (PM)	Lux (PM)	Moon (PM)	Helvi (F)	Daigan (G)
2017-11-28	1	1	1	1	1	1	1	1	1	1
2017-12-09	1	1	1	1	1	1	1	1	1	1
2017-12-23	1	2	1.5	1	1	1	2	1	1	1
2018-01-07	1	4	4	1	1	1	2	1	1	1
2018-01-22	1	4	4	1	1	1.5	2	1	1	1
2018-02-06	1	4	4	1.5	1	1.5	1	2	1	1
2018-02-17	1	4	4	2	1.5	2	1	2	1	1
2018-03-04	1.5	3	2.5	2	2	2.5	1	2	1.5	1.5
