# Supplementary material for: The effects of extended photoperiod and warmth on hair growth in ponies and horses at different times of year
Source: PLoS One. 2020 Jan 14;15(1):e0227115. doi: 10.1371/journal.pone.0227115 (PMC6959597; doi:10.1371/journal.pone.0227115)
Supplement: S4 Tables — Data include hair length, hair weight, coat scores and shedding scores for all individuals from study 4. (XLSX) [file pone.0227115.s004.xlsx]

## Sheet: Hair Length
Single hair length (mm)			PM = Pregnant Mare			M = Non-pregnant Mare			F = Filly		S = Stallion
	Treatment Ponies							Control Ponies
Date	Glen Carrick (PM)	Princess (PM)	Lough Derg (M)	Molly (F)	Starlight (F)	Oisin (S)	Phoenix (S)	Beauty (PM)	Boyne Valley (PM)	Heather (M)	Robin (F)	Snow Drop (F)	Justice (S)	Woody (S)
2018-01-20	29	33	32	31	29	30	31	30	35	34	36	26	45	25
2018-01-20	26	34	30	25	30	31	30	28	31	32	38	29	50	29
2018-01-20	30	32	35	30	37	30	26	29	32	31	34	30	45	26
2018-01-20	29	26	30	27	34	31	32	28	30	30	30	31	45	30
2018-01-20	35	27	30	33	32	30	31	30	33	29	30	30	50	35
2018-01-20	30	33	33	30	35	34	30	33	28	34	34	30	48	32
2018-01-20	31	30	30	28	34	27	25	28	32	32	30	30	53	26
2018-01-20	25	30	33	33	27	33	30	32	28	30	36	28	50	30
2018-01-20	31	32	34	26	30	27	24	28	30	34	34	29	58	33
2018-01-20	27	32	36	31	31	35	25	30	34	30	27	26	52	33
Average	29.3	30.9	32.3	29.4	31.9	30.8	28.4	29.6	31.3	31.6	32.9	28.9	49.6	29.9
2018-02-04	28	45	33	28	34	31	27	31	37	41	37	40	43	29
2018-02-04	27	40	33	30	33	32	25	36	35	46	40	43	41	28
2018-02-04	30	41	36	34	32	30	28	35	36	45	41	41	43	30
2018-02-04	30	46	30	32	38	35	30	35	35	50	41	41	40	26
2018-02-04	26	40	32	30	36	36	25	32	36	50	37	44	38	28
2018-02-04	27	38	38	28	32	33	28	35	36	40	43	42	44	26
2018-02-04	27	39	33	31	45	35	27	35	38	43	33	40	45	31
2018-02-04	30	46	36	28	45	31	30	35	35	43	34	40	46	28
2018-02-04	28	44	35	27	45	30	30	32	34	44	46	43	49	31
2018-02-04	32	45	34	29	42	35	24	32	40	43	37	41	40	28
Average	28.5	42.4	34	29.7	38.2	32.8	27.4	33.8	36.2	44.5	38.9	41.5	42.9	28.5
2018-02-20	23	35	25	22	36	22	21	25	28	34	53	33	43	22
2018-02-20	26	35	26	23	31	22	22	26	32	30	40	34	42	26
2018-02-20	23	31	26	22	37	23	23	27	28	27	58	33	42	24
2018-02-20	23	33	26	23	34	19	24	26	31	28	43	30	47	25
2018-02-20	26	35	28	20	36	23	22	30	30	33	45	35	41	25
2018-02-20	24	33	25	22	36	20	24	28	27	34	53	30	46	25
2018-02-20	25	34	26	24	31	21	24	27	33	31	52	30	40	23
2018-02-20	25	33	26	23	35	24	25	27	30	33	62	33	49	25
2018-02-20	25	36	27	23	34	22	23	25	26	35	62	33	49	23
2018-02-20	26	34	27	22	39	22	22	26	31	33	47	34	42	25
Average	24.6	33.9	26.2	22.4	34.9	21.8	23	26.7	29.6	31.8	51.5	32.5	44.1	24.3
2018-03-06	25	26	25	24	36	25	20	24	28	27	40	33	31	20
2018-03-06	25	26	26	20	37	23	20	20	30	21	37	34	28	23
2018-03-06	24	25	26	16	37	24	21	19	29	25	40	35	30	23
2018-03-06	25	26	25	21	40	24	20	20	25	29	40	31	26	22
2018-03-06	25	25	26	20	46	25	23	23	31	31	41	35	30	25
2018-03-06	26	25	26	19	37	23	21	20	32	27	38	36	31	23
2018-03-06	24	28	24	18	38	25	22	22	29	32	45	33	30	22
2018-03-06	25	22	25	20	36	20	22	23	30	31	40	33	30	21
2018-03-06	24	26	25	22	37	26	19	23	32	29	35	32	29	24
2018-03-06	25	27	24	21	37	21	20	23	32	31	40	32	30	23
Average	24.8	25.6	25.2	20.1	38.1	23.6	20.8	21.7	29.8	28.3	39.6	33.4	29.5	22.6
2018-03-19	21	25	25	16	27	10	11	21	30	26	32	33	27	19
2018-03-19	21	23	26	16	31	9	13	19	30	29	31	34	28	16
2018-03-19	23	26	25	17	24	12	14	16	30	29	34	35	25	17
2018-03-19	22	24	28	14	29	13	11	20	29	26	32	31	24	19
2018-03-19	20	21	25	13	26	13	11	20	28	31	35	35	29	21
2018-03-19	21	25	26	13	27	13	11	21	25	34	32	36	21	19
2018-03-19	20	22	26	14	32	12	13	20	29	32	32	33	23	20
2018-03-19	18	21	30	15	32	8	12	20	29	27	32	33	26	20
2018-03-19	21	23	27	17	33	11	12	22	27	30	42	32	26	21
2018-03-19	21	26	26	17	29	9	12	18	28	31	35	32	25	22
Average	20.8	23.6	26.4	15.2	29	11	12	19.7	28.5	29.5	33.7	33.4	25.4	19.4

## Sheet: Hair weight
Weight of 10 hairs (µg)				PM = Pregnant Mare			M = Non-pregnant Mare			F = Filly		S = Stallion
	Treatment Ponies							Control Ponies
Date	Glen Carrick (PM)	Princess (PM)	Lough Derg (M)	Molly (F)	Starlight (F)	Oisin (S)	Phoenix (S)	Beauty (PM)	Boyne Valley (PM)	Heather (M)	Robin (F)	Snow Drop (F)	Justice (S)	Woody (S)
2018-01-20	719.5	1328.3	1237.8	1112.3	2113	1733.6	1609	1210.1	957.5	1231.5	1165.3	742.3	2662.2	1178
2018-02-04	863.5	1774.3	1289.4	908	1773.9	1444.1	1278.7	1118.4	1545.2	1685	1456.3	1917.3	2864.6	847.2
2018-02-20	735.6	1474.4	1022.3	574.3	1301.9	772.1	919.3	811.7	1039.2	1145.6	2661.5	1277.9	2045.3	658
2018-03-06	596.8	778.2	595.5	384.4	1044.3	881.6	758.5	604.9	1148.7	891.1	1395.4	1050.1	1355	567.4
2018-03-19	402.5	626.7	570.3	314	565	445.9	501.1	424.5	897.7	777.7	834.9	705.2	848.3	405.3

## Sheet: Coat Scores
Coat scores			PM = Pregnant Mare			M = Non-pregnant Mare			F = Filly	S = Stallion
			1 = Full Summer Coat			5 = Full Winter Coat
	Treatment Ponies							Control Ponies
Date	Glen Carrick (PM)	Princess (PM)	Lough Derg (M)	Molly (F)	Starlight (F)	Oisin (S)	Phoenix (S)	Beauty (PM)	Boyne Valley (PM)	Heather (M)	Robin (F)	Snow Drop (F)	Justice (S)	Woody (S)
2018-01-20	4.5	4.5	5	5	4.5	4	4.5	5	5	5	5	4.5	5	4
2018-02-04	4.5	4.5	4	3.5	4.5	3	3	4	4.5	4	5	4.5	5	4
2018-02-20	3.5	3.5	3.5	3	4	3	3	4	4	4	5	4	4	3
2018-03-06	2.5	3	3	2.5	3.5	2.5	2.5	3.5	3.5	3	5	4	3.5	2.5
2018-03-19	2	2.5	2	2	3	1.5	1.5	2.5	3	2.5	4	3.5	2.5	2

## Sheet: Shedding Scores
Shedding scores			PM = Pregnant Mare			M = Non-pregnant Mare			F = Filly	S = Stallion
			1 = No Shedding			4 = Severe Shedding
	Treatment Ponies							Control Ponies
Date	Glen Carrick (PM)	Princess (PM)	Lough Derg (M)	Molly (F)	Starlight (F)	Oisin (S)	Phoenix (S)	Beauty (PM)	Boyne Valley (PM)	Heather (M)	Robin (F)	Snow Drop (F)	Justice (S)	Woody (S)
2018-01-20	2	2	1.5	1	1	3	3	1.5	2	1	1	1	3	2.5
2018-02-04	4	2.5	2	1.5	1	3	3	2	2	1.5	1	1	3.5	1.5
2018-02-20	4	4	3.5	3.5	2	4	4	4	3.5	3.5	1	2	2.5	1.5
2018-03-06	3	3	3.5	3.5	2.5	3	3.5	3.5	3	3.5	2	2	3	2
2018-03-19	3	4	4	3	2.5	2	1.5	2	2.5	2.5	2	2.5	4	1.5
